# Supplementary material for: Patterning a hydrogen-bonded molecular monolayer with a hand-controlled scanning probe microscope
Source: Beilstein J Nanotechnol. 2014 Oct 31;5:1926–32. doi: 10.3762/bjnano.5.203 (PMC4222388; doi:10.3762/bjnano.5.203)
Supplement: File 1 — Additional experimental data [file Beilstein_J_Nanotechnol-05-1926-s001.zip]

Archive with 4 entries (4 files):
- 3D model.html
- 3Dmovie.avi
- CanvasMatrix.js
- Manipulation-sequence.avi
